# Supplementary material for: Peroxymonosulfate Activation by Rice-Husk-Derived Biochar (RBC) for the Degradation of Sulfamethoxazole: The Key Role of Hydroxyl Groups
Source: Int J Mol Sci. 2024 Oct 29;25(21):11582. doi: 10.3390/ijms252111582 (PMC11545899; doi:10.3390/ijms252111582)
Supplement: Supplementary file 1 [file ijms-25-11582-s001.zip]

Archive with 1 entries (1 files):
- ijms-3130760-supplementary.pdf
